# Supplementary material for: PacBio Full-Length Transcriptome of a Tetraploid Sinocyclocheilus multipunctatus Provides Insights into the Evolution of Cavefish
Source: Animals (Basel). 2023 Nov 2;13(21):3399. doi: 10.3390/ani13213399 (PMC10648740; doi:10.3390/ani13213399)
Supplement: Supplementary file 1 [file animals-13-03399-s001.zip]

Archive with 1 entries (1 files):
- animals-2590458-supplementary.xls
