# Supplementary material for: PacBio Full-Length Transcriptome of a Tetraploid Sinocyclocheilus multipunctatus Provides Insights into the Evolution of Cavefish
Source: Animals (Basel). 2023 Nov 2;13(21):3399. doi: 10.3390/ani13213399 (PMC10648740; doi:10.3390/ani13213399)
Supplement: Supplementary file 1 [file animals-13-03399-s001.zip › animals-2590458-supplementary.xls]

## Sheet: Table S1
S. multA									S. multB
Biological Process			Cellular Component			Molecular Function			Biological Process			Cellular Component			Molecular Function
GO ID	description	Number of genes	GO ID	description	Number of genes	GO ID	description	Number of genes	GO ID	description	Number of genes	GO ID	description	Number of genes	GO ID	description	Number of genes
GO:0006281	DNA repair	2	GO:0005634	nucleus	2	GO:0003676	nucleic acid binding	1	GO:0006281	DNA repair	1	GO:0005634	nucleus	2	GO:0003676	nucleic acid binding	2
GO:0006468	protein phosphorylation	2	GO:0005737	cytoplasm	1	GO:0003677	DNA binding	6	GO:0006468	protein phosphorylation	3	GO:0005737	cytoplasm	4	GO:0003677	DNA binding	4
GO:0006886	intracellular protein transport	1	GO:0016020	membrane	7	GO:0003700	DNA-binding transcription factor activity	1	GO:0006886	intracellular protein transport	2	GO:0016020	membrane	6	GO:0003700	DNA-binding transcription factor activity	1
GO:0006955	immune response	1	GO:0016021	integral component of membrane	6	GO:0003723	RNA binding	1	GO:0006955	immune response	1	GO:0016021	integral component of membrane	5	GO:0003723	RNA binding	1
GO:0007165	signal transduction	4	GO:0030141	secretory granule	1	GO:0004518	nuclease activity	1	GO:0007165	signal transduction	3	GO:0030141	secretory granule	1	GO:0004518	nuclease activity	1
GO:0007186	G protein-coupled receptor signaling pathway	2	GO:0001518	voltage-gated sodium channel complex	1	GO:0004672	protein kinase activity	2	GO:0007186	G protein-coupled receptor signaling pathway	2	GO:0005576	extracellular region	3	GO:0004672	protein kinase activity	4
GO:0007200	phospholipase C-activating G protein-coupled receptor signaling pathway	1	GO:0009897	external side of plasma membrane	1	GO:0004674	protein serine/threonine kinase activity	1	GO:0007200	phospholipase C-activating G protein-coupled receptor signaling pathway	1	GO:0005622	intracellular anatomical structure	2	GO:0004674	protein serine/threonine kinase activity	1
GO:0016192	vesicle-mediated transport	1	GO:0030117	membrane coat	1	GO:0004925	prolactin receptor activity	1	GO:0016192	vesicle-mediated transport	1	GO:0000123	histone acetyltransferase complex	1	GO:0004925	prolactin receptor activity	1
GO:0035556	intracellular signal transduction	2	GO:0031011	Ino80 complex	1	GO:0004930	G protein-coupled receptor activity	2	GO:0035556	intracellular signal transduction	1	GO:0005615	extracellular space	1	GO:0004930	G protein-coupled receptor activity	2
GO:0038161	prolactin signaling pathway	1	GO:0048476	Holliday junction resolvase complex	1	GO:0005198	structural molecule activity	1	GO:0038161	prolactin signaling pathway	1	GO:0005730	nucleolus	1	GO:0005198	structural molecule activity	1
GO:0042312	regulation of vasodilation	1				GO:0005509	calcium ion binding	1	GO:0042312	regulation of vasodilation	1	GO:0005739	mitochondrion	1	GO:0005509	calcium ion binding	5
GO:0043066	negative regulation of apoptotic process	1				GO:0005515	protein binding	23	GO:0043066	negative regulation of apoptotic process	1	GO:0005777	peroxisome	1	GO:0005515	protein binding	23
GO:0055114	obsolete oxidation-reduction process	2				GO:0005524	ATP binding	2	GO:0055114	obsolete oxidation-reduction process	1	GO:0005813	centrosome	1	GO:0005524	ATP binding	4
GO:0070257	positive regulation of mucus secretion	1				GO:0008083	growth factor activity	1	GO:0070257	positive regulation of mucus secretion	1	GO:0005838	proteasome regulatory particle	1	GO:0008083	growth factor activity	1
GO:0006355	regulation of DNA-templated transcription	5				GO:0008270	zinc ion binding	2	GO:0006508	proteolysis	6	GO:0005886	plasma membrane	1	GO:0008270	zinc ion binding	4
GO:0035023	regulation of Rho protein signal transduction	2				GO:0016491	oxidoreductase activity	2	GO:0005975	carbohydrate metabolic process	2	GO:0005887	integral component of plasma membrane	1	GO:0016491	oxidoreductase activity	1
GO:0055085	transmembrane transport	2				GO:0016627	oxidoreductase activity, acting on the CH-CH group of donors	1	GO:0007155	cell adhesion	2	GO:0016592	mediator complex	1	GO:0016627	oxidoreductase activity, acting on the CH-CH group of donors	1
GO:0000226	microtubule cytoskeleton organization	1				GO:0045028	G protein-coupled purinergic nucleotide receptor activity	1	GO:0008152	metabolic process	2	GO:0017053	transcription repressor complex	1	GO:0045028	G protein-coupled purinergic nucleotide receptor activity	1
GO:0000902	cell morphogenesis	1				GO:0046872	metal ion binding	2	GO:0000042	protein targeting to Golgi	1	GO:0030131	clathrin adaptor complex	1	GO:0046872	metal ion binding	9
GO:0001525	angiogenesis	1				GO:0043565	sequence-specific DNA binding	3	GO:0001558	regulation of cell growth	1	GO:0031012	extracellular matrix	1	GO:0008234	cysteine-type peptidase activity	3
GO:0001843	neural tube closure	1				GO:0003779	actin binding	2	GO:0006357	regulation of transcription by RNA polymerase II	1	GO:1990316	Atg1/ULK1 kinase complex	1	GO:0004871	obsolete signal transducer activity	2
GO:0002064	epithelial cell development	1				GO:0005089	Rho guanyl-nucleotide exchange factor activity	2	GO:0006418	tRNA aminoacylation for protein translation	1				GO:0008017	microtubule binding	2
GO:0006338	chromatin remodeling	1				GO:0004872	receptor activity	1	GO:0006438	valyl-tRNA aminoacylation	1				GO:0016787	hydrolase activity	2
GO:0006629	lipid metabolic process	1				GO:0005044	scavenger receptor activity	1	GO:0006511	ubiquitin-dependent protein catabolic process	1				GO:0000166	nucleotide binding	1
GO:0006810	transport	1				GO:0005057	obsolete signal transducer activity, downstream of receptor	1	GO:0006516	glycoprotein catabolic process	1				GO:0001104	RNA polymerase II transcription cofactor activity	1
GO:0006811	ion transport	1				GO:0005085	guanyl-nucleotide exchange factor activity	1	GO:0006914	autophagy	1				GO:0003713	transcription coactivator activity	1
GO:0006855	xenobiotic transmembrane transport	1				GO:0005161	platelet-derived growth factor receptor binding	1	GO:0006954	inflammatory response	1				GO:0003824	catalytic activity	1
GO:0006869	lipid transport	1				GO:0005164	tumor necrosis factor receptor binding	1	GO:0007043	cell-cell junction assembly	1				GO:0003995	acyl-CoA dehydrogenase activity	1
GO:0006915	apoptotic process	1				GO:0005216	ion channel activity	1	GO:0007049	cell cycle	1				GO:0004197	cysteine-type endopeptidase activity	1
GO:0007015	actin filament organization	1				GO:0005319	lipid transporter activity	1	GO:0007156	homophilic cell adhesion via plasma membrane adhesion molecules	1				GO:0004222	metalloendopeptidase activity	1
GO:0007034	vacuolar transport	1				GO:0005506	iron ion binding	1	GO:0007224	smoothened signaling pathway	1				GO:0004553	hydrolase activity, hydrolyzing O-glycosyl compounds	1
GO:0007160	cell-matrix adhesion	1				GO:0008146	sulfotransferase activity	1	GO:0007264	small GTPase mediated signal transduction	1				GO:0004615	phosphomannomutase activity	1
GO:0007275	multicellular organism development	1				GO:0008168	methyltransferase activity	1	GO:0007507	heart development	1				GO:0004713	protein tyrosine kinase activity	1
GO:0008285	negative regulation of cell population proliferation	1				GO:0008318	protein prenyltransferase activity	1	GO:0009298	GDP-mannose biosynthetic process	1				GO:0004812	aminoacyl-tRNA ligase activity	1
GO:0009058	biosynthetic process	1				GO:0015238	drug transmembrane transporter activity	1	GO:0015696	ammonium transport	1				GO:0004832	valine-tRNA ligase activity	1
GO:0009966	regulation of signal transduction	1				GO:0015297	antiporter activity	1	GO:0016197	endosomal transport	1				GO:0004896	cytokine receptor activity	1
GO:0018342	protein prenylation	1				GO:0016705	oxidoreductase activity, acting on paired donors, with incorporation or reduction of molecular oxygen	1	GO:0016926	protein desumoylation	1				GO:0005125	cytokine activity	1
GO:0019915	lipid storage	1				GO:0016779	nucleotidyltransferase activity	1	GO:0030097	hemopoiesis	1				GO:0005143	interleukin-12 receptor binding	1
GO:0030001	metal ion transport	1				GO:0017080	sodium channel regulator activity	1	GO:0034454	microtubule anchoring at centrosome	1				GO:0005375	copper ion transmembrane transporter activity	1
GO:0030010	establishment of cell polarity	1				GO:0030246	carbohydrate binding	1	GO:0034599	cellular response to oxidative stress	1				GO:0005520	insulin-like growth factor binding	1
GO:0034334	adherens junction maintenance	1				GO:0030971	receptor tyrosine kinase binding	1	GO:0035434	copper ion transmembrane transport	1				GO:0005525	GTP binding	1
GO:0042127	regulation of cell population proliferation	1				GO:0031418	L-ascorbic acid binding	1	GO:0042754	negative regulation of circadian rhythm	1				GO:0008080	N-acetyltransferase activity	1
GO:0043123	positive regulation of I-kappaB kinase/NF-kappaB signaling	1				GO:0051015	actin filament binding	1	GO:0042981	regulation of apoptotic process	1				GO:0008237	metallopeptidase activity	1
GO:0045595	regulation of cell differentiation	1							GO:0045663	positive regulation of myoblast differentiation	1				GO:0008519	ammonium transmembrane transporter activity	1
GO:0045766	positive regulation of angiogenesis	1							GO:0045664	regulation of neuron differentiation	1				GO:0016301	kinase activity	1
GO:0046580	negative regulation of Ras protein signal transduction	1							GO:0045892	negative regulation of DNA-templated transcription	1				GO:0016758	hexosyltransferase activity	1
GO:0048008	platelet-derived growth factor receptor signaling pathway	1							GO:0048598	embryonic morphogenesis	1				GO:0016929	deSUMOylase activity	1
GO:0070373	negative regulation of ERK1 and ERK2 cascade	1							GO:0051607	defense response to virus	1				GO:0032266	phosphatidylinositol-3-phosphate binding	1
GO:0090630	activation of GTPase activity	1							GO:1901031	regulation of response to reactive oxygen species	1				GO:0035091	phosphatidylinositol binding	1
GO:2000601	positive regulation of Arp2/3 complex-mediated actin nucleation	1													GO:0050660	flavin adenine dinucleotide binding	1
